# Supplementary material for: Perceptions of Nut Consumption amongst Australian Nutrition and Health Professionals: An Online Survey
Source: Nutrients. 2022 Apr 15;14(8):1660. doi: 10.3390/nu14081660 (PMC9032339; doi:10.3390/nu14081660)
Supplement: Supplementary file 1 [file nutrients-14-01660-s001.zip]

Archive with 1 entries (1 files):
- nutrients-1644965-supplementary.pdf
